# Supplementary material for: Evidence for spatial clines and mixed geographic modes of speciation for North American cherry‐infesting Rhagoletis (Diptera: Tephritidae) flies
Source: Ecol Evol. 2020 Oct 28;10(23):12727–44. doi: 10.1002/ece3.6667 (PMC7713972; doi:10.1002/ece3.6667)
Supplement: Supplementary file 2 — Table S3 [file ECE3-10-12727-s002.xlsx]

## Sheet: Sheet1
Table S3. Microsatellite allele frequencies for 15 cherry-infesting populations of Rhagoletis surveyed across North America. Populations 1-6 = bitter cherry-infesting populations of R. indifferens in the Pacific Northwest (1 = Salmon Arm, British Columbia, Canada; 2 = Little Kalama Road, Woodland, Washington, USA; 3 = Lewis River, Woodland, Washington, U.S.; 4 = Trout Creek Rd, Mt. Hood, Oregon, …
					Pacific Northwest					Southwestern USA			Southern Mexico			Northern Mexico				Eastern USA
Locus	Allele#	Size	Pop 1	Pop 2	Pop 3	Pop 4	Pop 5	Pop 6		Pop7	Pop 8		Pop 9	Pop 10		Pop 11	Pop 12		Pop 13	Pop 14	Pop 15
--------	-------	----	------	------	------	------	------	------		------	------		------	------		------	------		------	------	------
WCFF7	2	143	0	0	0	0	0	0		0	0		0	0.0417		0	0		0	0	0
WCFF7	4	148	0	0	0	0	0	0		0.0208	0		0	0		0	0		0	0	0
WCFF7	5	150	0.2368	0.5465	0.2059	0.375	0.25	0		0	0		0.1667	0.0417		0	0.1875		0	0	0.025
WCFF7	6	152	0	0	0	0	0	0		0	0		0	0		0.0417	0.0208		0	0	0.075
WCFF7	7	154	0	0	0	0	0	0		0	0		0	0		0	0.0208		0.0714	0	0.025
WCFF7	8	156	0	0	0	0.0312	0	0		0.0833	0		0	0		0.0417	0		0	0.0625	0
WCFF7	9	158	0.6053	0.3837	0.5882	0.5625	0.6875	1		0.6875	0.7174		0.5625	0.6667		0.5	0.5208		0.5357	0.5	0.4
WCFF7	10	160	0.1579	0.0698	0.2059	0.0312	0.0521	0		0	0.2174		0.2708	0.25		0.3958	0.25		0.3571	0.3438	0.4
WCFF7	11	162	0	0	0	0	0	0		0.0833	0		0	0		0.0208	0		0.0357	0.0625	0.075
WCFF7	12	164	0	0	0	0	0	0		0.125	0.0652		0	0		0	0		0	0	0
WCFF7	13	170	0	0	0	0	0	0		0	0		0	0		0	0		0	0.0312	0
WCFF7	15	190	0	0	0	0	0.0104	0		0	0		0	0		0	0		0	0	0
WCFF7	#	samples:	19	43	34	16	48	11		24	23		24	24		24	24		14	16	20
					Pacific Northwest					Southwestern USA			Southern Mexico			Northern Mexico				Eastern USA
Locus	Allele#	Size	Pop 1	Pop 2	Pop 3	Pop 4	Pop 5	Pop 6		Pop7	Pop 8		Pop 9	Pop 10		Pop 11	Pop 12		Pop 13	Pop 14	Pop 15
--------	-------	----	------	------	------	------	------	------		------	------		------	------		------	------		------	------	------
WCFF24	1	103	0	0	0	0	0	0		0	0		0	0.0625		0	0		0	0	0
WCFF24	2	107	0	0	0	0	0	0		0	0		0	0.0208		0	0		0	0	0
WCFF24	3	109	0	0	0	0	0	0		0	0		0	0		0	0		0	0	0
WCFF24	4	117	0	0	0	0	0	0		0	0		0	0.0208		0	0		0	0	0
WCFF24	5	119	0	0	0	0	0	0		0	0		0.0208	0		0	0		0	0	0
WCFF24	6	123	0	0	0	0	0	0		0	0		0.0625	0.375		0	0		0	0	0
WCFF24	7	125	0	0	0	0	0	0		0	0		0.5625	0.1042		0	0		0	0	0
WCFF24	8	127	0	0	0	0	0	0		0	0		0.3125	0.3125		0	0		0	0	0
WCFF24	9	129	0	0	0	0	0	0		0	0		0	0		0	0		0	0	0
WCFF24	10	130	0	0	0	0	0	0		0.0417	0		0	0		0	0		0	0	0
WCFF24	11	134	0	0	0	0	0	0		0	0.0455		0	0		0	0		0	0	0
WCFF24	14	141	0	0	0	0	0	0		0.0417	0		0	0.0208		0.0417	0		0.0714	0.125	0.05
WCFF24	15	143	0.6316	0.5116	0.5882	0.5938	0.625	0.4091		0.4583	0.8182		0	0.0208		0.6875	0.8125		0.3571	0.3438	0.45
WCFF24	16	145	0.3684	0.3023	0.3235	0.375	0.3438	0.5909		0.4375	0.1364		0	0.0417		0.25	0.1042		0.0357	0	0
WCFF24	17	147	0	0.0349	0.0147	0	0	0		0.0208	0		0.0208	0.0208		0	0		0.0714	0.1562	0
WCFF24	18	149	0	0.1512	0.0735	0.0312	0.0104	0		0	0		0	0		0	0		0.0357	0.0312	0
WCFF24	19	151	0	0	0	0	0	0		0	0		0.0208	0		0.0208	0.0833		0.1786	0.0625	0.325
WCFF24	20	153	0	0	0	0	0.0208	0		0	0		0	0		0	0		0.0714	0.125	0.125
WCFF24	21	155	0	0	0	0	0	0		0	0		0	0		0	0		0.1429	0.125	0.025
WCFF24	22	157	0	0	0	0	0	0		0	0		0	0		0	0		0	0.0312	0
WCFF24	23	159	0	0	0	0	0	0		0	0		0	0		0	0		0.0357	0	0.025
WCFF24	#	samples:	19	43	34	16	48	11		24	22		24	24		24	24		14	16	20
					Pacific Northwest					Southwestern USA			Southern Mexico			Northern Mexico				Eastern USA
Locus	Allele#	Size	Pop 1	Pop 2	Pop 3	Pop 4	Pop 5	Pop 6		Pop7	Pop 8		Pop 9	Pop 10		Pop 11	Pop 12		Pop 13	Pop 14	Pop 15
--------	-------	----	------	------	------	------	------	------		------	------		------	------		------	------		------	------	------
WCFF31	1	99	0	0	0	0	0	0		0.0208	0.0217		0	0		0	0.0208		0	0	0.025
WCFF31	2	100	0	0	0	0	0	0		0	0		0.0417	0		0	0		0	0	0
WCFF31	3	101	0	0	0	0	0	0		0	0		0	0.0417		0	0		0	0	0
WCFF31	4	103	0	0	0	0	0	0		0	0		0.0208	0		0	0		0	0	0
WCFF31	5	105	0	0	0	0	0	0		0	0		0	0		0	0		0	0	0.025
WCFF31	6	107	0	0	0	0	0.0104	0		0.0208	0.0652		0	0.125		0.0208	0		0	0	0
WCFF31	7	109	0	0	0	0	0.0625	0		0.0625	0			0		0	0		0.0357	0.0312	0.025
WCFF31	8	111	0.7895	0.7093	0.7941	0.7188	0.7917	0.7727		0.5625	0.2826		0.3542	0.4167		0.7083	0.2292		0	0	0.075
WCFF31	9	113	0.1579	0.1047	0.0441	0	0	0.0455		0.1042	0.0435		0.1875	0.3125		0.2708	0.0208		0.0714	0.0312	0.025
WCFF31	10	115	0.0526	0.0349	0	0	0	0		0.1875	0.1522		0.0625	0.1042		0	0.1667		0.2143	0.375	0.175
WCFF31	11	117	0	0	0	0	0	0		0	0		0			0	0.0208		0.0357	0	0.025
WCFF31	12	119	0	0	0	0	0.0104	0		0	0.1304		0	0		0	0		0	0.0312	0
WCFF31	13	120	0	0	0	0	0	0		0	0		0.0208	0		0	0		0	0	0
WCFF31	14	121	0	0	0	0	0	0		0	0		0.0208	0		0	0		0	0.0938	0
WCFF31	15	122	0	0	0	0	0	0		0	0		0.0625	0		0	0		0	0	0
WCFF31	16	123	0	0	0	0	0.125	0		0	0.0435		0	0		0	0		0	0.0312	0.025
WCFF31	17	125	0	0.1512	0.1029	0.2812	0	0.0455		0	0.0652		0.0417	0		0	0.0833		0.0357	0	0.2
WCFF31	18	127	0	0	0.0588	0	0	0		0	0		0	0		0	0.0417		0.0357	0	0.05
WCFF31	19	128	0	0	0	0	0	0		0	0		0.0208	0		0	0		0	0	0
WCFF31	20	130	0	0	0	0	0	0		0	0		0.0417	0		0	0		0	0	0
WCFF31	21	131	0	0	0	0	0	0.1364		0	0.0435		0	0		0	0		0.1071	0.0938	0.1
WCFF31	23	133	0	0	0	0	0	0		0.0417	0.0435		0	0		0	0.1667		0.1071	0.1875	0.025
WCFF31	25	137	0	0	0	0	0	0		0	0.1087		0	0		0	0.125		0.0714	0.0625	0.025
WCFF31	26	139	0	0	0	0	0	0		0	0		0	0		0	0.0833		0	0	0
WCFF31	27	141	0	0	0	0	0	0		0	0		0	0		0	0.0208		0.0714	0	0.05
WCFF31	28	143	0	0	0	0	0	0		0	0		0	0		0	0		0.0357	0	0.05
WCFF31	29	145	0	0	0	0	0	0		0	0		0	0		0	0.0208		0.0357	0.0312	0.075
WCFF31	30	149	0	0	0	0	0	0		0	0		0	0		0	0		0	0.0312	0.025
WCFF31	31	155	0	0	0	0	0	0		0	0		0	0		0	0		0.1071	0	0
WCFF31	32	166	0	0	0	0	0	0		0	0		0	0		0	0		0.0357	0	0
WCFF31	#	samples:	19	43	34	16	48	11		24	23		24	24		24	24		14	16	20
					Pacific Northwest					Southwestern USA			Southern Mexico			Northern Mexico				Eastern USA
Locus	Allele#	Size	Pop 1	Pop 2	Pop 3	Pop 4	Pop 5	Pop 6		Pop7	Pop 8		Pop 9	Pop 10		Pop 11	Pop 12		Pop 13	Pop 14	Pop 15
--------	-------	----	------	------	------	------	------	------		------	------		------	------		------	------		------	------	------
WCFF57	1	84	0	0	0	0	0	0		0	0		0.0217	0.1667		0	0		0.0357	0	0
WCFF57	2	86	0	0	0	0	0	0		0	0		0.0217	0.0417		0	0		0	0	0
WCFF57	3	88	0	0	0	0	0	0		0	0		0.0217	0.1042		0.3913	0.2826		0.7857	0.9062	0.85
WCFF57	4	90	0	0	0	0	0	0		0	0		0.2609	0.0417		0	0		0.0714	0.0625	0.1
WCFF57	5	92	0	0	0	0	0	0		0	0		0.1522	0.375		0.0435	0.0652		0	0	0
WCFF57	6	94	0	0	0	0	0	0		0	0		0.0652	0.25		0.1957	0.0217		0.1071	0.0312	0.05
WCFF57	7	97	0	0	0	0	0.0104	0.0909		0	0		0.1304	0.0208		0	0		0	0	0
WCFF57	8	99	0.2895	0.5233	0.3824	0.4062	0.625	0.3182		0	0		0.1739	0		0	0.087		0	0	0
WCFF57	9	101	0	0	0.0588	0	0.0521	0		0.125	0.3913		0.0217	0		0.1087	0.087		0	0	0
WCFF57	10	103	0.4211	0.1512	0.1471	0.3125	0.0312	0.2273		0.1458	0.0435		0.0652	0		0	0.1957		0	0	0
WCFF57	11	105	0	0.0233	0.0882	0.0625	0	0		0	0.0435		0.0217	0		0	0		0	0	0
WCFF57	12	107	0	0.0116	0	0	0	0		0	0.1304		0	0		0.0652	0.0217		0	0	0
WCFF57	13	109	0	0	0.0147	0	0	0		0	0.0435		0	0		0	0		0	0	0
WCFF57	14	110	0	0.0233	0.0441	0	0	0		0.1875	0.087		0	0		0.087	0.0652		0	0	0
WCFF57	15	112	0.2895	0.2558	0.1765	0.2188	0.25	0.3636		0.3125	0.1739		0	0		0.0217	0.0217		0	0	0
WCFF57	16	114	0	0.0116	0.0882	0	0.0312	0		0.2083	0.0652		0	0		0	0.087		0	0	0
WCFF57	17	116	0	0	0	0	0	0			0		0	0		0.087	0.0652		0	0	0
WCFF57	18	118	0	0	0	0	0	0		0.0208	0.0217		0	0		0	0		0	0	0
WCFF57	19	123	0	0	0	0	0	0		0	0		0.0217	0		0	0		0	0	0
WCFF57	20	128	0	0	0	0	0	0		0	0		0.0217	0		0	0		0	0	0
WCFF57	#	samples:	19	43	34	16	48	11		24	23		23	24		23	23		14	16	20
					Pacific Northwest					Southwestern USA			Southern Mexico			Northern Mexico				Eastern USA
Locus	Allele#	Size	Pop 1	Pop 2	Pop 3	Pop 4	Pop 5	Pop 6		Pop7	Pop 8		Pop 9	Pop 10		Pop 11	Pop 12		Pop 13	Pop 14	Pop 15
--------	-------	----	------	------	------	------	------	------		------	------		------	------		------	------		------	------	------
WCFF61B	1	210	0	0	0	0	0	0		0	0		0	0		0.0208	0		0	0	0
WCFF61B	4	273	0	0	0	0	0	0		0	0		0	0		0	0.0208		0	0	0
WCFF61B	5	278	0	0	0	0	0	0		0	0.2391		0.2609	0.2708		0.1875	0.25		0.3571	0.3125	0.2105
WCFF61B	8	282	0	0	0	0	0	0		0	0		0.1739	0.3958		0.1458	0.1667		0.1786	0.0312	0.1842
WCFF61B	9	284	0	0	0	0	0	0		0	0		0.413	0.1875		0.1875	0.3333		0	0.0312	0
WCFF61B	10	286	0	0	0	0	0	0		0	0.0652		0	0.0208		0.0417	0		0.0714	0.1562	0.1316
WCFF61B	11	288	0	0	0	0	0	0		0	0.0217		0.0217	0.0208		0.1667	0.0417		0.0714	0.125	0.0526
WCFF61B	12	290	0.0556	0	0.0588	0.125	0	0.0909		0	0.0435		0	0		0.0208	0		0.0357	0.0625	0.0263
WCFF61B	13	292	0.8333	0.8837	0.8235	0.875	0.7234	0.5909		0.6875	0.2609		0.1304	0.1042		0.1875	0.1875		0.1429	0.2812	0.3158
WCFF61B	14	294	0	0	0	0	0	0		0	0		0	0		0.0208	0		0.0714	0	0
WCFF61B	15	296	0	0	0	0	0	0		0	0.0217		0	0		0	0		0	0	0.0263
WCFF61B	16	298	0	0	0	0	0	0		0	0.0217		0	0		0.0208	0		0.0357	0	0.0263
WCFF61B	17	300	0	0	0	0	0	0		0.0208	0		0	0		0	0		0	0	0
WCFF61B	18	302	0.1111	0.093	0.1176	0	0.2766	0.2727		0.2083	0.1739		0	0		0	0		0.0357	0	0.0263
WCFF61B	19	304	0	0.0233	0	0	0	0		0	0		0	0		0	0		0	0	0
WCFF61B	20	306	0	0	0	0	0	0		0.0208	0.0217		0	0		0	0		0	0	0
WCFF61B	21	308	0	0	0	0	0	0.0455		0.0417	0.0435		0	0		0	0		0	0	0
WCFF61B	22	314	0	0	0	0	0	0		0.0208	0		0	0		0	0		0	0	0
WCFF61B	23	324	0	0	0	0	0	0		0	0.087		0	0		0	0		0	0	0
WCFF61B	#	samples:	18	43	34	16	47	11		24	23		23	24		24	24		14	16	19
					Pacific Northwest					Southwestern USA			Southern Mexico			Northern Mexico				Eastern USA
Locus	Allele#	Size	Pop 1	Pop 2	Pop 3	Pop 4	Pop 5	Pop 6		Pop7	Pop 8		Pop 9	Pop 10		Pop 11	Pop 12		Pop 13	Pop 14	Pop 15
--------	-------	----	------	------	------	------	------	------		------	------		------	------		------	------		------	------	------
WCFF67	1	199	0	0	0	0	0	0		0.0208	0		0	0		0	0		0	0	0
WCFF67	3	203	0	0	0	0	0	0		0	0.0217		0	0		0.0417	0.0435		0	0	0
WCFF67	5	205	0	0	0	0	0	0		0.0208	0		0	0		0	0		0	0	0.025
WCFF67	8	209	0	0	0	0	0	0		0	0		0.0417	0.0625		0	0		0	0	0
WCFF67	10	211	0	0	0	0	0	0		0.0208	0		0	0		0	0		0	0	0
WCFF67	11	212	0	0	0	0	0	0		0	0		0	0		0.0208	0		0	0	0
WCFF67	12	213	0	0	0	0	0	0		0	0		0	0		0	0		0	0.0938	0.025
WCFF67	13	214	0	0	0	0	0	0		0	0		0	0		0.0208	0		0	0	0
WCFF67	14	215	0	0.0233	0	0	0	0		0	0.087		0	0		0.125	0		0.5	0.5938	0.475
WCFF67	15	217	1	0.8721	0.9118	1	0.8542	1		0.75	0.8261		0.9583	0.9375		0.7708	0.9565		0.4643	0.2812	0.375
WCFF67	16	219	0	0	0.0588	0	0	0		0.125	0.0217		0	0		0	0		0	0.0312	0.05
WCFF67	17	220	0	0	0	0	0.0208	0		0	0		0	0		0	0		0	0	0
WCFF67	18	221	0	0	0	0	0.0104	0		0.0208	0.0217		0	0		0	0		0	0	0
WCFF67	19	222	0	0.1047	0.0294	0	0.1146	0		0	0.0217		0	0		0	0		0.0357	0	0.05
WCFF67	20	223	0	0	0	0	0	0		0	0		0	0		0.0208	0		0	0	0
WCFF67	22	228	0	0	0	0	0	0		0.0208	0		0	0		0	0		0	0	0
WCFF67	23	231	0	0	0	0	0	0		0.0208	0		0	0		0	0		0	0	0
WCFF67	#	samples:	19	43	34	16	48	11		24	23		24	24		24	23		14	16	20
					Pacific Northwest					Southwestern USA			Southern Mexico			Northern Mexico				Eastern USA
Locus	Allele#	Size	Pop 1	Pop 2	Pop 3	Pop 4	Pop 5	Pop 6		Pop7	Pop 8		Pop 9	Pop 10		Pop 11	Pop 12		Pop 13	Pop 14	Pop 15
--------	-------	----	------	------	------	------	------	------		------	------		------	------		------	------		------	------	------
WCFF83	1	123	0	0	0	0	0.0208	0		0	0		0	0		0	0		0	0	0
WCFF83	2	131	0	0	0	0	0.0104	0		0	0		0	0		0	0		0	0	0
WCFF83	3	133	0	0	0	0	0	0		0.0417	0.0435		0	0.0208		0	0.0208		0	0	0.025
WCFF83	4	134	0	0	0	0	0	0		0	0		0.0417	0		0	0		0	0	0
WCFF83	5	135	0	0	0	0	0.0104	0		0	0		0	0.0417		0	0		0	0.0625	0
WCFF83	7	139	0	0	0	0	0	0		0	0		0.0625	0.0208		0	0		0	0	0
WCFF83	8	140	0	0	0	0	0	0		0	0		0	0		0	0.0208		0	0	0
WCFF83	9	141	0	0	0	0	0	0		0	0		0	0		0	0.0417		0.0833	0	0.2
WCFF83	10	143	0	0	0	0	0	0		0.0417	0.2826		0	0		0.2083	0.3958		0	0.125	0.3
WCFF83	11	144	0	0	0	0	0	0		0	0		0	0		0	0.1042		0	0	0
WCFF83	12	145	0.3421	0.5349	0.6029	0.5312	0.5208	0.4091		0.375	0.1739		0	0.1667		0.25	0.2083		0.2917	0.2812	0.2
WCFF83	14	147	0.0526	0.1512	0.0588	0.0938	0.0625	0		0.1667	0.1739		0.5	0.7292		0.2083	0.2083		0.0833	0.125	0.15
WCFF83	15	149	0	0	0	0	0	0		0.0417	0.087		0.3125	0		0.0625	0		0.4167	0.375	0.075
WCFF83	16	151	0	0	0	0	0	0.0909		0	0		0	0		0	0		0.125	0	0.05
WCFF83	17	153	0.6053	0.314	0.3382	0.375	0.375	0.4091		0.2708	0.2174		0.0625	0.0208		0.1875	0		0	0.0312	0
WCFF83	18	155	0	0	0	0	0	0		0.0625	0.0217		0.0208	0		0.0208	0		0	0	0
WCFF83	19	158	0	0	0	0	0	0.0455		0	0		0	0		0	0		0	0	0
WCFF83	20	161	0	0	0	0	0	0.0455		0	0		0	0		0.0625	0		0	0	0
WCFF83	#	samples:	19	43	34	16	48	11		24	23		24	24		24	24		12	16	20
					Pacific Northwest					Southwestern USA			Southern Mexico			Northern Mexico				Eastern USA
Locus	Allele#	Size	Pop 1	Pop 2	Pop 3	Pop 4	Pop 5	Pop 6		Pop7	Pop 8		Pop 9	Pop 10		Pop 11	Pop 12		Pop 13	Pop 14	Pop 15
--------	-------	----	------	------	------	------	------	------		------	------		------	------		------	------		------	------	------
WCFF84A	1	140	0	0	0	0	0	0		0	0.0435		0	0		0.2917	0.4375		0	0	0
WCFF84A	2	143	0	0	0	0	0	0		0	0		0.0417	0		0	0		0	0	0
WCFF84A	3	145	0	0	0	0	0	0		0	0		0	0		0	0		0.0357	0	0
WCFF84A	4	147	0	0	0	0	0	0		0	0		0	0		0.0417	0		0	0	0
WCFF84A	5	148	0	0	0	0	0	0		0	0.087		0.1458	0.2708		0.3333	0.1042		0.2143	0.3125	0.45
WCFF84A	6	150	0	0	0	0	0	0		0	0		0.0208	0.1458		0	0		0.0357	0	0
WCFF84A	7	152	0	0	0	0	0	0		0	0.0217		0.1667	0.125		0.0833	0.125		0.0714	0	0.025
WCFF84A	8	154	0	0	0	0	0	0		0	0.0217		0.0625	0.0625		0	0.125		0.1071	0.125	0.15
WCFF84A	9	156	0	0	0	0	0	0		0	0.0217		0	0.0625		0.0417	0		0.1429	0	0.125
WCFF84A	10	158	0	0	0	0	0	0		0.2917	0.1957		0.5625	0.3333		0.1458	0.2708		0.3214	0.375	0.25
WCFF84A	11	160	0.1765	0.1163	0.1029	0	0.0208	0		0	0.0435		0	0		0	0		0	0	0
WCFF84A	12	162	0	0	0	0.0312	0.0625	0		0.0625	0.0435		0	0		0	0		0.0357	0.0312	0
WCFF84A	13	164	0.6765	0.6047	0.5588	0.5938	0.5625	0.7273		0.3958	0.2826		0	0		0.0208	0.0208		0	0	0
WCFF84A	14	166	0.0294	0.0116	0.0882	0.0938	0.0833	0		0.0208	0.0217		0	0		0.0208	0.0208		0	0	0
WCFF84A	15	168	0.1176	0.2558	0.25	0.2812	0.25	0.2727		0.1875	0.0652		0	0		0	0		0	0.0938	0
WCFF84A	16	170	0	0.0116	0	0	0	0		0.0208	0.0652		0	0		0	0		0	0.0625	0
WCFF84A	18	172	0	0	0	0	0	0		0.0208	0.087		0	0		0	0		0.0357	0	0
WCFF84A	19	174	0	0	0	0	0	0		0	0		0	0		0.0208	0		0	0	0
WCFF84A	21	187	0	0	0	0	0.0104	0		0	0		0	0		0	0		0	0	0
WCFF84A	22	193	0	0	0	0	0.0104	0		0	0		0	0		0	0		0	0	0
WCFF84A	#	samples:	17	43	34	16	48	11		24	23		24	24		24	24		14	16	20
					Pacific Northwest					Southwestern USA			Southern Mexico			Northern Mexico				Eastern USA
Locus	Allele#	Size	Pop 1	Pop 2	Pop 3	Pop 4	Pop 5	Pop 6		Pop7	Pop 8		Pop 9	Pop 10		Pop 11	Pop 12		Pop 13	Pop 14	Pop 15
--------	-------	----	------	------	------	------	------	------		------	------		------	------		------	------		------	------	------
WCFF86A	4	179	0	0	0	0	0	0		0	0		0	0.0208		0	0		0	0	0
WCFF86A	5	185	0	0	0	0	0	0		0	0		0	0.0625		0	0		0	0	0
WCFF86A	6	187	0	0	0	0	0	0		0	0		0	0.0208		0	0		0	0	0
WCFF86A	7	191	0	0	0	0	0	0		0	0		0	0.0208		0	0		0	0	0
WCFF86A	8	193	0	0	0	0	0	0		0	0		0	0		0	0		0.0385	0	0.025
WCFF86A	9	195	0	0	0	0	0	0		0	0		0	0.0208		0	0		0	0	0
WCFF86A	10	197	0	0	0	0	0	0		0	0.0263		0	0.125		0.0208	0.087		0.1154	0	0
WCFF86A	11	198	0	0	0	0	0	0		0	0		0	0		0	0		0	0	0
WCFF86A	12	199	0	0	0	0	0	0		0	0		0.0417	0		0.0208	0.0435		0	0.0625	0
WCFF86A	14	201	0	0	0	0	0.0104	0		0	0.0526		0.0417	0		0.0417	0.2391		0	0	0.075
WCFF86A	16	203	0.0263	0.1395	0	0.0312	0	0.0455		0	0.1316		0.0833	0.0208		0.2083	0.2174		0.1538	0.1875	0.325
WCFF86A	17	205	0.0526	0.314	0.2794	0.5312	0.1042	0.0909		0.5417	0.5263		0.1875	0.2292		0.25	0		0.5769	0.5312	0.45
WCFF86A	18	207	0	0.0581	0.0588	0.0312	0.2188	0.2273		0.0208	0.0789		0.2917	0.375		0.0208	0.2609		0	0.0312	0.025
WCFF86A	19	209	0	0	0.0147	0	0.0729	0		0.1667	0.0789		0.2708	0.0833		0.2292	0.0652		0	0	0
WCFF86A	20	211	0.9211	0.4651	0.6471	0.375	0.5521	0.5909		0.25	0.0789		0.0625	0.0208		0.0833	0.0435		0.0385	0.0312	0.05
WCFF86A	21	213	0	0.0233	0	0.0312	0.0208	0.0455		0.0208	0		0.0208	0		0.0833	0		0.0385	0	0.025
WCFF86A	22	215	0	0	0	0	0.0104	0		0	0.0263		0	0		0	0		0.0385	0.1562	0
WCFF86A	23	217	0	0	0	0	0	0		0	0		0	0		0.0208	0.0217		0	0	0.025
WCFF86A	24	219	0	0	0	0	0	0		0	0		0	0		0	0.0217		0	0	0
WCFF86A	25	221	0	0	0	0	0	0		0	0		0	0		0.0208	0		0	0	0
WCFF86A	26	223	0	0	0	0	0.0104	0		0	0		0	0		0	0		0	0	0
WCFF86A	#	samples:	19	43	34	16	48	11		24	19		24	24		24	23		13	16	20
					Pacific Northwest					Southwestern USA			Southern Mexico			Northern Mexico				Eastern USA
Locus	Allele#	Size	Pop 1	Pop 2	Pop 3	Pop 4	Pop 5	Pop 6		Pop7	Pop 8		Pop 9	Pop 10		Pop 11	Pop 12		Pop 13	Pop 14	Pop 15
--------	-------	----	------	------	------	------	------	------		------	------		------	------		------	------		------	------	------
WCFF93	1	143	0	0	0	0	0.0417	0		0	0		0	0		0	0		0	0	0
WCFF93	2	171	0	0	0	0	0.0104	0		0	0.0435		0	0		0	0		0	0	0
WCFF93	3	177	0	0	0	0	0	0		0	0		0	0		0.0417	0		0	0	0
WCFF93	4	185	0	0	0	0	0.0312	0		0	0		0	0		0.0417	0		0	0	0
WCFF93	5	190	0	0	0	0	0	0		0	0		0	0.0208		0	0		0	0	0
WCFF93	6	192	0	0	0	0	0	0		0	0		0	0.0625		0	0		0	0	0
WCFF93	7	197	0	0	0.0147	0	0.2083	0		0	0.2391		0	0		0.1667	0.1875		0.5357	0.625	0.6842
WCFF93	8	201	0	0	0	0	0	0		0	0		0	0		0.0208	0		0.0357	0.1875	0
WCFF93	9	203	0.1389	0.3605	0.25	0.2812	0.5729	0.2273		0.2083	0.3043		0	0.0417		0.4375	0.625		0.2857	0.1875	0.2632
WCFF93	10	205	0.0556	0.1395	0.0882	0.0938	0	0.3182		0.3333	0.1522		0.1304	0		0.0417	0		0	0	0
WCFF93	11	207	0	0	0.0294	0	0	0		0	0.0217		0	0		0	0		0.0357	0	0
WCFF93	12	209	0.8056	0.5	0.6176	0.625	0.1354	0.4545		0.4583	0.1087		0.2391	0.4167		0.1875	0.0833		0.1071	0	0
WCFF93	13	211	0	0	0	0	0	0		0	0.087		0.5217	0.3333		0.0625	0.1042		0	0	0.0526
WCFF93	14	213	0	0	0	0	0	0		0	0		0.0435	0.0625		0	0		0	0	0
WCFF93	15	215	0	0	0	0	0	0		0	0		0.0435	0.0625		0	0		0	0	0
WCFF93	16	217	0	0	0	0		0		0	0		0.0217	0		0	0		0	0	0
WCFF93	19	222	0	0	0	0	0	0		0	0.0435		0	0		0	0		0	0	0
WCFF93	#	samples:	18	43	34	16	48	11		24	23		23	24		24	24		14	16	19
					Pacific Northwest					Southwestern USA			Southern Mexico			Northern Mexico				Eastern USA
Locus	Allele#	Size	Pop 1	Pop 2	Pop 3	Pop 4	Pop 5	Pop 6		Pop7	Pop 8		Pop 9	Pop 10		Pop 11	Pop 12		Pop 13	Pop 14	Pop 15
--------	-------	----	------	------	------	------	------	------		------	------		------	------		------	------		------	------	------
WCFF105	1	148	0	0	0	0	0	0		0	0		0	0		0.0208	0		0	0	0
WCFF105	4	180	0	0	0	0	0	0		0	0		0.3542	0.3125		0	0		0	0	0
WCFF105	5	182	0	0	0	0	0	0		0.0208	0		0	0		0	0		0.0357	0	0.075
WCFF105	7	186	0	0	0	0	0	0		0	0.4565		0	0		0.4792	0.5417		0.5714	0.5625	0.525
WCFF105	8	188	0	0	0	0	0	0		0	0		0	0.0833		0.0625	0.0833		0.3214	0.3438	0.25
WCFF105	9	190	0	0	0	0	0	0		0	0.0217		0.4792	0.5		0	0		0	0	0
WCFF105	10	192	0	0	0	0	0	0		0	0		0.1458	0.1042		0	0		0	0	0
WCFF105	11	194	0	0	0	0	0	0		0	0		0.0208	0		0	0		0	0	0.025
WCFF105	12	196	0	0	0	0	0	0		0	0.0217		0	0		0.0833	0		0.0357	0.0312	0.05
WCFF105	13	198	0	0	0	0	0	0		0	0		0	0		0	0		0	0	0.025
WCFF105	14	200	0	0	0	0	0	0		0.0208	0.0217		0	0		0.0625	0		0	0	0
WCFF105	15	202	0	0	0	0	0	0		0	0.0217		0	0		0	0		0	0	0
WCFF105	16	204	0	0	0	0	0	0		0.0833	0		0	0		0.2083	0.3542		0.0357	0.0312	0
WCFF105	17	205	0	0.0116	0	0	0	0		0	0		0	0		0	0		0	0	0
WCFF105	18	206	0.5789	0.3837	0.4265	0.3125	0.4583	0.5455		0.3958	0.1739		0	0		0	0.0208		0	0.0312	0.025
WCFF105	19	208	0.0526	0.1047	0.0735	0.1562	0.0312	0		0.1042	0.0652		0	0		0	0		0	0	0
WCFF105	20	210	0.2632	0.2093	0.25	0.25	0.2292	0.1364		0.375	0.1957		0	0		0.0833	0		0	0	0
WCFF105	21	212	0.1053	0.2907	0.25	0.25	0.2604	0.3182		0	0		0	0		0	0		0	0	0.025
WCFF105	22	214	0	0	0	0.0312	0.0208	0		0	0		0	0		0	0		0	0	0
WCFF105	23	216	0	0	0	0	0	0		0	0.0217		0	0		0	0		0	0	0
WCFF105	#	samples:	19	43	34	16	48	11		24	23		24	24		24	24		14	16	20
					Pacific Northwest					Southwestern USA			Southern Mexico			Northern Mexico				Eastern USA
Locus	Allele#	Size	Pop 1	Pop 2	Pop 3	Pop 4	Pop 5	Pop 6		Pop7	Pop 8		Pop 9	Pop 10		Pop 11	Pop 12		Pop 13	Pop 14	Pop 15
--------	-------	----	------	------	------	------	------	------		------	------		------	------		------	------		------	------	------
WCFF111	1	126	0	0	0.0294	0	0	0		0	0		0	0		0	0		0	0	0
WCFF111	2	202	0	0	0	0	0.0208	0		0	0		0	0		0	0		0	0	0
WCFF111	5	210	0	0	0	0	0	0		0	0		0.0208	0.0208		0	0		0	0	0
WCFF111	7	214	0	0	0	0	0	0		0	0		0.0417	0		0	0		0.0357	0.125	0.0263
WCFF111	8	216	0	0	0	0	0	0		0	0		0.2917	0.1042		0	0		0.3214	0.25	0.1579
WCFF111	9	218	0	0	0.0147	0	0	0		0	0		0.0625	0.1667		0	0		0	0	0
WCFF111	11	220	0.2895	0.0698	0	0.1875	0.2292	0		0	0.0217		0.125	0.1042		0.1667	0.125		0.1071	0.0938	0.1842
WCFF111	12	222	0.5526	0.7326	0.6618	0.7188	0.7396	0.7273		0.6042	0.5217		0.0625	0.0833		0.4792	0.7292		0.2857	0.4375	0.4737
WCFF111	13	224	0.1316	0.1628	0.0147	0	0	0.0455		0.0417	0.3043		0.1875	0.3542		0.3333	0.1042		0.1786	0.0938	0.1579
WCFF111	14	226	0	0.0233	0.1618	0.0938	0.0104	0.0455		0.2917	0.1087		0.0625	0.0208		0.0208	0.0417		0.0357	0	0
WCFF111	15	228	0.0263	0.0116	0.1176	0	0	0.1818		0.0625	0.0435		0.0208	0.0417		0	0		0.0357	0	0
WCFF111	16	230	0	0	0	0	0	0		0	0		0.0417	0.0417		0	0		0	0	0
WCFF111	17	232	0	0	0	0	0	0		0	0		0.0417	0		0	0		0	0	0
WCFF111	18	234	0	0	0	0	0	0		0	0		0.0417	0.0208		0	0		0	0	0
WCFF111	19	236	0	0	0	0	0	0		0	0		0	0.0417		0	0		0	0	0
WCFF111	#	samples:	19	43	34	16	48	11		24	23		24	24		24	24		14	16	19
					Pacific Northwest					Southwestern USA			Southern Mexico			Northern Mexico				Eastern USA
Locus	Allele#	Size	Pop 1	Pop 2	Pop 3	Pop 4	Pop 5	Pop 6		Pop7	Pop 8		Pop 9	Pop 10		Pop 11	Pop 12		Pop 13	Pop 14	Pop 15
--------	-------	----	------	------	------	------	------	------		------	------		------	------		------	------		------	------	------
P4	2	149	0	0	0	0	0	0		0	0		0.0625	0.0208		0	0		0	0	0
P4	3	151	0	0	0	0	0	0		0	0		0	0		0.0217	0		0	0	0
P4	4	153	0	0	0	0	0	0		0	0		0	0		0.0217	0		0	0	0
P4	5	155	0	0	0	0	0	0		0.3333	0.2826		0	0		0.0652	0.2174		0.2143	0.3125	0.4
P4	6	157	1	1	1	1	1	0.9091		0.625	0.3696		0.3125	0.4583		0.3478	0.1087		0.3214	0.375	0.6
P4	7	159	0	0	0	0	0	0		0	0.3043		0.625	0.5208		0.5	0.6739		0.3929	0.3125	0
P4	8	165	0	0	0	0	0	0.0909		0	0		0	0		0	0		0.0357	0	0
P4	9	169	0	0	0	0	0	0		0	0		0	0		0.0435	0		0	0	0
P4	10	172	0	0	0	0	0	0		0	0.0435		0	0		0	0		0	0	0
P4	11	175	0	0	0	0	0	0		0	0		0	0		0	0		0.0357	0	0
P4	12	180	0	0	0	0	0	0		0.0208	0		0	0		0	0		0	0	0
P4	13	186	0	0	0	0	0	0		0.0208	0		0	0		0	0		0	0	0
P4	#	samples:	18	43	34	16	48	11		24	23		24	24		23	23		14	16	20
					Pacific Northwest					Southwestern USA			Southern Mexico			Northern Mexico				Eastern USA
Locus	Allele#	Size	Pop 1	Pop 2	Pop 3	Pop 4	Pop 5	Pop 6		Pop7	Pop 8		Pop 9	Pop 10		Pop 11	Pop 12		Pop 13	Pop 14	Pop 15
--------	-------	----	------	------	------	------	------	------		------	------		------	------		------	------		------	------	------
P27	1	112	0	0	0	0	0	0		0	0		0	0		0	0		0	0.0625	0
P27	2	135	0	0	0	0	0	0		0	0		0.1042	0.0833		0	0		0	0	0
P27	3	137	0	0	0	0	0.0208	0		0	0		0	0		0	0		0	0	0
P27	4	138	0	0	0.0147	0	0	0		0	0		0	0		0	0		0	0	0
P27	5	141	0.2105	0.1977	0.2206	0.125	0.3542	0.3182		0.5435	0.5435		0.8125	0.875		0.4792	0.5833		0.6429	0.6875	0.375
P27	6	143	0.7895	0.8023	0.7647	0.875	0.625	0.6818		0.4565	0.3696		0	0		0.5208	0.4167		0.2857	0.2188	0.625
P27	7	145	0	0	0	0	0	0		0	0		0	0		0	0		0	0.0312	0
P27	8	146	0	0	0	0	0	0		0	0.0435		0	0		0	0		0	0	0
P27	9	148	0	0	0	0	0	0		0	0.0435		0	0		0	0		0	0	0
P27	10	149	0	0	0	0	0	0		0	0		0	0		0	0		0.0357	0	0
P27	11	154	0	0	0	0	0	0		0	0		0.0208	0.0208		0	0		0.0357	0	0
P27	12	161	0	0	0	0	0	0		0	0		0.0625	0.0208		0	0		0	0	0
P27	#	samples:	19	43	34	16	48	11		23	23		24	24		24	24		14	16	20
					Pacific Northwest					Southwestern USA			Southern Mexico			Northern Mexico				Eastern USA
Locus	Allele#	Size	Pop 1	Pop 2	Pop 3	Pop 4	Pop 5	Pop 6		Pop7	Pop 8		Pop 9	Pop 10		Pop 11	Pop 12		Pop 13	Pop 14	Pop 15
--------	-------	----	------	------	------	------	------	------		------	------		------	------		------	------		------	------	------
P36	2	169	0	0	0	0	0	0		0	0		0	0		0	0		0	0.0312	0
P36	4	250	0	0	0	0	0	0		0	0		0	0		0	0		0.0357	0	0
P36	5	257	0	0	0	0	0	0		0	0		0	0		0.0217	0.0208		0	0	0
P36	6	259	0	0	0	0	0	0		0	0		0	0		0.0217	0		0	0	0
P36	8	263	0	0	0	0	0	0		0.0417	0.0435		0	0		0	0		0.0714	0	0
P36	9	275	1	1	1	1	1	1		0.9583	0.9565		1	1		0.9565	0.9792		0.8214	0.9688	0.975
P36	10	285	0	0	0	0	0	0		0	0		0	0		0	0		0.0714	0	0.025
P36	#	samples:	19	43	34	16	48	11		24	23		24	23		23	24		14	16	20
					Pacific Northwest					Southwestern USA			Southern Mexico			Northern Mexico				Eastern USA
Locus	Allele#	Size	Pop 1	Pop 2	Pop 3	Pop 4	Pop 5	Pop 6		Pop7	Pop 8		Pop 9	Pop 10		Pop 12	Pop 11		Pop 13	Pop 14	Pop 15
--------	-------	----	------	------	------	------	------	------		------	------		------	------		------	------		------	------	------
P37	6	207	0	0	0	0	0	0		0	0		0	0		0	0		0.0357	0	0
P37	7	209	0	0	0	0	0	0		0	0		0	0		0	0.0208		0	0	0
P37	8	214	0	0	0	0	0	0		0	0.0435		0	0		0	0.0208		0.0357	0	0
P37	9	217	0	0	0	0	0	0		0.0208	0		0	0		0	0		0	0	0
P37	10	224	0	0	0	0	0	0		0.0208	0.0217		0.0417	0.0208		0	0		0	0	0
P37	11	226	0.0263	0	0	0	0	0		0	0		0	0		0	0		0	0	0
P37	12	228	0.9737	1	1	1	1	1		0.9583	0.5652		0.7083	0.5833		0.4792	0.5208		0	0	0
P37	13	230	0	0	0	0	0	0		0	0.1087		0.0417	0.0833		0.25	0.1458		0.0357	0	0.05
P37	14	232	0	0	0	0	0	0		0	0.2609		0.2083	0.2917		0.2708	0.2917		0.8929	1	0.95
P37	15	234	0	0	0	0	0	0		0	0		0	0.0208		0	0		0	0	0
P37	#	samples:	19	43	34	16	48	11		24	23		24	24		24	24		14	16	20
					Pacific Northwest					Southwestern USA			Southern Mexico			Northern Mexico				Eastern USA
Locus	Allele#	Size	Pop 1	Pop 2	Pop 3	Pop 4	Pop 5	Pop 6		Pop7	Pop 8		Pop 9	Pop 10		Pop 11	Pop 12		Pop 13	Pop 14	Pop 15
--------	-------	----	------	------	------	------	------	------		------	------		------	------		------	------		------	------	------
P45	1	126	0	0	0	0	0	0		0	0		0	0		0	0		0	0	0.025
P45	3	138	0	0	0	0	0	0		0	0		0	0		0.0652	0		0	0	0
P45	4	140	0	0	0	0	0.1333	0		0	0		0	0		0	0		0	0	0
P45	7	144	1	0.6744	0.9118	0.7812	0.6444	0.7727		0.3958	0.1304		0.8043	0.7292		0.3043	0.5		0.5769	0.4667	0.375
P45	8	146	0	0.3256	0.0882	0.2188	0.2222	0.2273		0.5625	0.8261		0.1957	0.2708		0.6304	0.5		0.4231	0.5333	0.55
P45	11	165	0	0	0	0	0	0		0.0208	0		0	0		0	0		0	0	0
P45	12	167	0	0	0	0	0	0		0.0208	0.0217		0	0		0	0		0	0	0
P45	13	171	0	0	0	0	0	0		0	0.0217		0	0		0	0		0	0	0
P45	14	173	0	0	0	0	0	0		0	0		0	0		0	0		0	0	0.05
P45	#	samples:	19	43	34	16	45	11		24	23		23	24		23	24		13	15	20
					Pacific Northwest					Southwestern USA			Southern Mexico			Northern Mexico				Eastern USA
Locus	Allele#	Size	Pop 1	Pop 2	Pop 3	Pop 4	Pop 5	Pop 6		Pop7	Pop 8		Pop 9	Pop 10		Pop 11	Pop 12		Pop 13	Pop 14	Pop 15
--------	-------	----	------	------	------	------	------	------		------	------		------	------		------	------		------	------	------
P50	1	121	0	0	0	0	0	0		0	0		0	0		0	0.0208		0	0	0
P50	2	163	0	0	0	0	0	0		0	0		0	0		0	0.0208		0	0	0
P50	3	169	0	0	0	0	0	0		0	0		0	0		0	0		0	0.0333	0
P50	4	171	0	0	0	0	0	0		0	0		0.1458	0.0417		0	0.3125		0.1786	0.3	0
P50	5	173	0.9737	1	1	1	1	1		1	0.8913		0.6667	0.9583		0.9583	0.5		0.6429	0.6	0.825
P50	6	175	0.0263	0	0	0	0	0		0	0		0.1042	0		0	0.125		0.1429	0	0.175
P50	7	177	0	0	0	0	0	0		0	0		0.0833	0		0	0		0.0357	0.0667	0
P50	8	189	0	0	0	0	0	0		0	0.0435		0	0		0	0.0208		0	0	0
P50	9	196	0	0	0	0	0	0		0	0.0435		0	0		0	0		0	0	0
P50	10	197	0	0	0	0	0	0		0	0.0217		0	0		0.0417	0		0	0	0
P50	#	samples:	19	43	34	16	48	11		24	23		24	24		24	24		14	15	20
					Pacific Northwest					Southwestern USA			Southern Mexico			Northern Mexico				Eastern USA
Locus	Allele#	Size	Pop 1	Pop 2	Pop 3	Pop 4	Pop 5	Pop 6		Pop7	Pop 8		Pop 9	Pop 10		Pop 11	Pop 12		Pop 13	Pop 14	Pop 15
--------	-------	----	------	------	------	------	------	------		------	------		------	------		------	------		------	------	------
P54	1	206	0	0	0	0	0	0		0	0		0	0		0	0		0	0	0
P54	2	209	0	0	0	0	0	0		0	0		0.0208	0.0208		0	0		0	0	0
P54	3	214	0	0	0	0	0.0106	0		0	0		0	0		0	0		0.0833	0	0
P54	4	215	0	0	0	0	0.0106	0		0	0		0	0		0	0		0	0	0
P54	5	216	0.3611	0.5	0.5294	0.4688	0.2021	0.3636		0.125	0.6522		0.875	0.7708		0.8542	0.9565		0.7083	0.9333	0.825
P54	8	219	0.5556	0.4419	0.4706	0.5312	0.5851	0.4545		0.6042	0.2174		0.1042	0.2083		0.1042	0.0435		0.2083	0.0667	0.075
P54	10	221	0.0556	0.0581	0	0	0.0851	0.1364		0.2292	0.087		0	0		0.0417	0		0	0	0
P54	11	223	0.0278	0	0	0	0	0		0	0		0	0		0	0		0	0	0
P54	12	225	0	0	0	0	0.0426	0.0455		0.0417	0.0217		0	0		0	0		0	0	0
P54	13	228	0	0	0	0	0	0		0	0		0	0		0	0		0	0	0.1
P54	14	233	0	0	0	0	0	0		0	0.0217		0	0		0	0		0	0	0
P54	15	237	0	0	0	0	0.0426	0		0	0		0	0		0	0		0	0	0
P54	16	248	0	0	0	0	0.0213	0		0	0		0	0		0	0		0	0	0
P54	#	samples:	18	43	34	16	47	11		24	23		24	24		24	23		12	15	20
					Pacific Northwest					Southwestern USA			Southern Mexico			Northern Mexico				Eastern USA
Locus	Allele#	Size	Pop 1	Pop 2	Pop 3	Pop 4	Pop 5	Pop 6		Pop7	Pop 8		Pop 9	Pop 10		Pop 11	Pop 12		Pop 13	Pop 14	Pop 15
--------	-------	----	------	------	------	------	------	------		------	------		------	------		------	------		------	------	------
P71	1	162	0	0	0	0	0	0		0	0.0217		0	0		0	0		0	0	0
P71	2	172	0.4474	0.1744	0.3676	0.4062	0.5104	0.2727		0.1875	0.4565		0.3542	0.8043		0.6042	0.4167		1	0.9667	1
P71	3	173	0	0	0	0.0312	0	0		0	0		0	0.0435		0	0		0	0	0
P71	4	174	0	0	0	0	0	0		0	0		0	0		0	0.0833		0	0	0
P71	5	176	0.5526	0.8256	0.6324	0.5	0.4896	0.7273		0.7708	0.5		0.6458	0.1522		0.3958	0.5		0	0	0
P71	6	178	0	0	0	0	0	0		0	0		0	0		0	0		0	0.0333	0
P71	7	180	0	0	0	0	0	0		0.0417	0		0	0		0	0		0	0	0
P71	8	184	0	0	0	0	0	0		0	0.0217		0	0		0	0		0	0	0
P71	9	189	0	0	0	0.0312	0	0		0	0		0	0		0	0		0	0	0
P71	10	192	0	0	0	0.0312	0	0		0	0		0	0		0	0		0	0	0
P71	#	samples:	19	43	34	16	48	11		24	23		24	23		24	24		13	15	20
					Pacific Northwest					Southwestern USA			Southern Mexico			Northern Mexico				Eastern USA
Locus	Allele#	Size	Pop 1	Pop 2	Pop 3	Pop 4	Pop 5	Pop 6		Pop7	Pop 8		Pop 9	Pop 10		Pop 11	Pop 12		Pop 13	Pop 14	Pop 15
--------	-------	----	------	------	------	------	------	------		------	------		------	------		------	------		------	------	------
P80	1	197	0	0	0	0	0	0		0	0		0	0		0	0.0625		0	0	0
P80	2	203	0	0	0	0	0	0		0	0		0	0		0	0.0208		0	0	0
P80	3	205	0	0	0	0	0	0		0	0.0435		0.087	0.087		0	0		0	0	0
P80	4	207	0	0	0	0	0	0		0.1458	0.2174		0.1957	0.1739		0.0833	0.2292		0.1071	0.1562	0.225
P80	6	211	0	0	0	0	0	0		0.0208	0		0	0.0652		0	0		0	0.0625	0
P80	7	213	1	1	1	1	1	1		0.8333	0.6957		0.3913	0.5435		0.9167	0.6667		0.8929	0.7812	0.775
P80	8	215	0	0	0	0	0	0		0	0.0435		0.2826	0.1304		0	0		0	0	0
P80	10	217	0	0	0	0	0	0		0	0		0.0435	0		0	0.0208		0	0	0
P80	#	samples:	19	43	34	16	48	11		24	23		23	23		24	24		14	16	20
